# Supplementary material for: A two-tiered curriculum to improve data management practices for researchers
Source: PLoS One. 2019 May 1;14(5):e0215509. doi: 10.1371/journal.pone.0215509 (PMC6493725; doi:10.1371/journal.pone.0215509)
Supplement: S2 Data — (CSV) [file pone.0215509.s002.csv]

What was your comfort level with RDM as a whole before you started these modules?	What is your comfort level with RDM as a whole now that you've finished these modules	Do you feel that you now have the knowledge required to be comfortable teaching RDM?	Would you recommend this RDM course to others?	Will you use what you've learned about RDM in these modules in your daily work in other ways besides teaching?
Mostly comfortable	Very comfortable	Yes	Highly recommend	Yes
Not comfortable	Somewhat comfortable	No	Highly recommend	Yes
Somewhat comfortable	Mostly comfortable	Yes	Highly recommend	Yes
Somewhat comfortable	Mostly comfortable	Yes	Recommend	Yes
Somewhat comfortable	Somewhat comfortable	No	Recommend	No
Somewhat comfortable	Mostly comfortable	Yes	Highly recommend	Yes
Somewhat comfortable	Mostly comfortable	No	Highly recommend	Yes
Somewhat comfortable	Mostly comfortable	Yes	Highly recommend	Yes
Not comfortable	Somewhat comfortable	No	Highly recommend	Yes
Somewhat comfortable	Mostly comfortable	No	Recommend	No
Not comfortable	Somewhat comfortable	Yes	Highly recommend	Yes
Mostly comfortable	Mostly comfortable	Yes	Highly recommend	No
Mostly comfortable	Mostly comfortable	Yes	Recommend	No
Not comfortable	Somewhat comfortable	No	Recommend	Yes
Not comfortable	Mostly comfortable	No	Recommend	Yes
Not comfortable	Mostly comfortable	Yes	Highly recommend	Yes
Very comfortable	Very comfortable	Yes	Recommend	Yes
Somewhat comfortable	Mostly comfortable	No	Recommend	Yes
Somewhat comfortable	Mostly comfortable	Yes	Highly recommend	Yes
Somewhat comfortable	Somewhat comfortable	No	Recommend	Yes
Somewhat comfortable	Mostly comfortable	No	Recommend with reservations	No
Somewhat comfortable	Somewhat comfortable	Yes	Recommend with reservations	Yes
Very comfortable	Very comfortable	Yes	Highly recommend	Yes
Somewhat comfortable	Mostly comfortable	Yes	Highly recommend	Yes
Somewhat comfortable	Very comfortable	Yes	Highly recommend	Yes
Mostly comfortable	Mostly comfortable	Yes	Recommend with reservations	Yes
Somewhat comfortable	Mostly comfortable	Yes	Highly recommend	Yes
