# Supplementary material for: A two-tiered curriculum to improve data management practices for researchers
Source: PLoS One. 2019 May 1;14(5):e0215509. doi: 10.1371/journal.pone.0215509 (PMC6493725; doi:10.1371/journal.pone.0215509)
Supplement: S3 Data — (CSV) [file pone.0215509.s003.csv]

Participant ID	Event Name	What is your role at the institution?	What are three main points that you can take away from this class?	Will you use what you learned in this class for your work?	How will you use this information for your work?	Have you participated in similar training/lectures/sessions on data management topics?	Would you recommend this class to others?	Was the level of material presented	Was the material effectively presented?	What the length of time allotted for this topic	Have you used what you learned in the Perspectives in Research Data Management class in your work to improve your data management practices?	Briefly describe:
1	In-class Evaluation	Staff	File names Cleric(sp?)	Definitely will	in data management	No	Highly recommend	Just right	Mostly effectively presented	Too long
1	6-month Follow Up										Yes	better labeling of files
2	In-class Evaluation	Staff	data dictionaries documenting file names	Definitely will	help to make data more understandable	No	Recommend	Just right	Very effectively presented	Just right
2	6-month Follow Up										Yes	improved naming my files with longer filenames to avoid confusion about the names later on
3	In-class Evaluation	Staff	Importance of data sharing plan for NIH grants Difficulty reproducing pre-clinical studies Open data gold standards	Probably will	mostly for better filing and naming files	No	Recommend	Just right	Mostly effectively presented	Just right
3	6-month Follow Up										Yes	Use of proper titles and naming of files
4	In-class Evaluation	Faculty	proper labeling of the data, safe keeping of data, not to keep sensitive data in the cloud	Definitely will	keeping the proper records and save data	No	Highly recommend	Just right	Mostly effectively presented	Just right
5	In-class Evaluation	Postdoc	Proper labeling of data, data preservation, data management tools	Definitely will	yes	No	Recommend	Just right	Mostly effectively presented	Just right
5	6-month Follow Up										Yes
6	In-class Evaluation	Student	Doing data management at every stage, preserve files carefully, preserve data in multiple places	Definitely will	To keep my data safe, at the right place, in the right format	No	Highly recommend	Just right	Very effectively presented	Just right
7	In-class Evaluation	Fellow	data storing, safety, accessibility	Probably will	managing data of my research	No	Recommend	Just right	Very effectively presented	Just right
8	In-class Evaluation	Staff	File names, security, documentation	Definitely will	inform faculty	No	Highly recommend	Just right	Very effectively presented	Just right
9	In-class Evaluation	Faculty	Proper data organization, naming, data sharing, protocols, obligations	Probably will	to organize and better collect data	No	Recommend	Just right	Very effectively presented	Just right
9	6-month Follow Up										Yes	I am involved in small research project; the talk had helped me with organizing my data and organizing my information.
10	In-class Evaluation	Student	Resources for data management, better ways for naming files, check ownership of data acquired and cloud ownership policy	Definitely will	Improve my own data management, check the resources provided to improve lab inventory	No	Highly recommend	Just right	Very effectively presented	Just right
